# Supplementary material for: Dynamic stability of salt stable cowpea chlorotic mottle virus capsid protein dimers and pentamers of dimers
Source: Sci Rep. 2022 Aug 22;12:14251. doi: 10.1038/s41598-022-18019-9 (PMC9395436; doi:10.1038/s41598-022-18019-9)
Supplement: Supplementary file 2 — Supplementary Information 2. [file 41598_2022_18019_MOESM2_ESM.csv]

Res1	No res1	Atom1	Chain1	Res2	No res2	Atom2	Chain2	Distance (Å)	property1	property2
ILE	11	G12	B	TYR	330	HE2	C	2.12	phob	phil
ALA	12	O	B	TYR	330	HE2	C	2.88	phob	phil
SER	13	HA	B	TYR	330	OXT	C	2.75	phil	phil
GLY	14	H	B	TYR	330	OXT	C	1.87	phob	phil
GLY	14	HA2	B	PRO	328	HB3	C	3.53	phob	phob
GLN	15	C	B	PRO	328	HB2	C	4.37	phil	phob
GLN	15	H	B	TYR	330	O	C	3.6	phil	phil
GLY	16	HA3	B	VAL	329	G23	C	4.33	phob	phob
GLY	16	O	B	PRO	328	HB2	C	2.29	phob	phob
GLY	16	H	B	TYR	330	O	C	2.16	phob	phil
ARG	17	O	B	VAL	329	H	C	3.97	phil	phob
ARG	17	O	B	PRO	328	HA	C	3.2	phil	phob
ALA	18	HA	B	VAL	329	H	C	4.38	phob	phob
ALA	18	HB1	B	PHE	326	O	C	2.64	phob	phob
ALA	18	HB3	B	PRO	328	HG3	C	1.87	phob	phob
ALA	18	HA	B	THR	327	C	C	4.12	phob	phil
ALA	18	HB1	B	SER	325	HB2	C	2.98	phob	phil
ILE	19	O	B	SER	325	HB2	C	2.32	phob	phil
ILE	19	O	B	ASP	324	O	C	4.79	phob	phil
ILE	19	D13	B	VAL	329	G13	C	3.66	phob	phob
ILE	19	H	B	PRO	328	HA	C	3.88	phob	phob
ILE	19	H	B	THR	327	O	C	4.37	phob	phil
ILE	19	O	B	PHE	326	H	C	1.88	phob	phob
LYS	20	HA	B	PHE	326	H	C	3.71	phil	phob
LYS	20	HA	B	ASP	324	O	C	3	phil	phil
LYS	20	HA	B	SER	325	HB3	C	1.95	phil	phil
ALA	21	HB3	B	ASP	323	O	C	4.69	phob	phil
ALA	21	H	B	SER	325	HA	C	2.41	phob	phil
ALA	21	HA	B	PHE	326	HE1	C	3.57	phob	phob
ALA	21	H	B	ASP	324	O	C	1.89	phob	phil
TRP	22	H	B	PHE	326	HE1	C	4.97	phil	phob
TYR	25	O	B	ASP	324	HA	C	4.42	phil	phil
SER	26	HA	B	ASP	324	HA	C	2.97	phil	phil
SER	26	HB2	B	ASP	323	O	C	2.9	phil	phil
VAL	27	G22	B	SER	325	HA	C	2.92	phob	phil
VAL	27	H	B	ASP	323	O	C	2.08	phob	phil
VAL	27	G11	B	THR	327	H	C	4.48	phob	phil
VAL	27	H	B	ASP	324	HA	C	3.19	phob	phil
VAL	27	G11	B	PHE	326	HA	C	2.6	phob	phob
SER	28	HA	B	ASP	323	OD1	C	3.62	phil	phil
LYS	29	HZ1	B	SER	325	O	C	2.17	phil	phil
LYS	29	HE3	B	PHE	326	HA	C	2.55	phil	phob
LYS	29	HE2	B	ASP	323	HA	C	2.62	phil	phil
LYS	29	HZ1	B	ASP	324	H	C	4.39	phil	phil
LYS	29	HZ1	B	PHE	322	O	C	2.86	phil	phob
LYS	29	HZ2	B	THR	327	OG1	C	3.11	phil	phil
GLU	52	OE1	B	GLU	217	HB2	C	3.22	phil	phil
ARG	65	HB2	B	PHE	326	HZ	C	2.26	phil	phob
VAL	66	HA	B	PHE	326	HE2	C	2.97	phob	phob
LEU	67	D22	B	THR	327	H	C	3.05	phob	phil
LEU	67	D11	B	VAL	329	G12	C	2.61	phob	phob
LEU	67	HB2	B	PHE	326	HD2	C	2.39	phob	phob
TRP	69	HE1	B	THR	327	HG1	C	2.84	phil	phil
ASP	107	O	B	TYR	330	HD1	C	2.9	phil	phil
VAL	108	HB	B	TYR	330	HB2	C	2.87	phob	phil
VAL	108	G21	B	VAL	329	HB	C	2.44	phob	phob
VAL	109	H	B	VAL	329	O	C	4.35	phob	phob
ALA	110	HB3	B	VAL	329	HB	C	2.91	phob	phob
MET	112	HE2	B	PHE	326	CG	C	3.93	phob	phob
MET	112	HE1	B	VAL	329	G11	C	3.74	phob	phob
GLU	149	OE1	B	SER	325	O	C	4.98	phil	phil
GLU	149	OE1	B	THR	327	H	C	2.06	phil	phil
GLU	149	HB2	B	PHE	326	HD2	C	2.24	phil	phob
VAL	150	HA	B	PHE	326	HE2	C	3.72	phob	phob
GLU	151	HB3	B	PHE	326	HZ	C	2.23	phil	phob
ARG	154	H21	B	ASP	324	OD2	C	2.31	phil	phil
ARG	154	HD3	B	ARG	319	HE	C	2.69	phil	phil
ARG	154	H21	B	ASP	323	O	C	4.55	phil	phil
PHE	157	O	B	LYS	194	HZ1	C	2.86	phob	phil
ASP	158	HA	B	LYS	194	HE2	C	2.62	phil	phil
ASP	158	O	B	ALA	186	HB2	C	4.69	phil	phob
ASP	158	O	B	SER	191	HB3	C	2.91	phil	phil
ASP	158	O	B	VAL	192	H	C	2.08	phil	phob
ASP	158	O	B	ARG	319	H22	C	4.55	phil	phil
ASP	158	OD1	B	SER	193	HA	C	3.62	phil	phil
ASP	159	O	B	ILE	184	O	C	4.79	phil	phob
ASP	159	HA	B	VAL	192	H	C	3.19	phil	phob
ASP	159	H	B	LYS	194	HZ1	C	4.39	phil	phil
ASP	159	OD2	B	ARG	319	H22	C	2.31	phil	phil
ASP	159	HA	B	SER	191	HA	C	2.97	phil	phil
ASP	159	O	B	LYS	185	HA	C	3	phil	phil
ASP	159	HA	B	TYR	190	O	C	4.42	phil	phil
ASP	159	O	B	ALA	186	H	C	1.89	phil	phob
SER	160	O	B	LYS	194	HZ1	C	2.17	phil	phil
SER	160	O	B	GLU	314	OE1	C	4.98	phil	phil
SER	160	HB2	B	LYS	185	HA	C	1.95	phil	phil
SER	160	HA	B	ALA	186	H	C	2.41	phil	phob
SER	160	HB3	B	ALA	183	HB1	C	2.98	phil	phob
SER	160	HA	B	VAL	192	G22	C	2.92	phil	phob
SER	160	HB3	B	ILE	184	O	C	2.32	phil	phob
PHE	161	HE1	B	TRP	187	H	C	4.97	phob	phil
PHE	161	HA	B	VAL	192	G11	C	2.6	phob	phob
PHE	161	O	B	ALA	183	HB1	C	2.64	phob	phob
PHE	161	HZ	B	GLU	316	HB3	C	2.23	phob	phil
PHE	161	CG	B	MET	277	HE3	C	3.93	phob	phob
PHE	161	H	B	ILE	184	O	C	1.88	phob	phob
PHE	161	HD2	B	GLU	314	HB3	C	2.23	phob	phil
PHE	161	HE2	B	VAL	231	HA	C	2.97	phob	phob
PHE	161	HE2	B	VAL	315	HA	C	3.72	phob	phob
PHE	161	HZ	B	ARG	230	HB3	C	2.26	phob	phil
PHE	161	HE1	B	ALA	186	HA	C	3.57	phob	phob
PHE	161	HA	B	LYS	194	HE3	C	2.55	phob	phil
PHE	161	H	B	LYS	185	HA	C	3.71	phob	phil
PHE	161	HD2	B	LEU	232	HB2	C	2.39	phob	phob
THR	162	OG1	B	LYS	194	HZ2	C	3.11	phil	phil
THR	162	H	B	VAL	192	G11	C	4.48	phil	phob
THR	162	C	B	ALA	183	HA	C	4.12	phil	phob
THR	162	O	B	ILE	184	H	C	4.37	phil	phob
THR	162	HG1	B	TRP	234	HE1	C	2.84	phil	phil
THR	162	H	B	GLU	314	OE1	C	2.06	phil	phil
THR	162	H	B	LEU	232	D23	C	3.05	phil	phob
PRO	163	HB2	B	GLN	180	C	C	4.37	phob	phil
PRO	163	HB3	B	GLY	179	HA2	C	3.53	phob	phob
PRO	163	HA	B	ARG	182	O	C	3.2	phob	phil
PRO	163	HA	B	ILE	184	H	C	3.88	phob	phob
PRO	163	HG2	B	ALA	183	HB3	C	1.86	phob	phob
PRO	163	HB2	B	GLY	181	O	C	2.29	phob	phob
VAL	164	G13	B	ILE	184	D13	C	3.66	phob	phob
VAL	164	HB	B	VAL	273	G21	C	2.44	phob	phob
VAL	164	H	B	ARG	182	O	C	3.97	phob	phil
VAL	164	H	B	ALA	183	HA	C	4.38	phob	phob
VAL	164	G12	B	LEU	232	D11	C	2.61	phob	phob
VAL	164	G22	B	GLY	181	HA2	C	4.33	phob	phob
VAL	164	HB	B	ALA	275	HB3	C	2.91	phob	phob
VAL	164	G11	B	MET	277	HE1	C	3.74	phob	phob
VAL	164	O	B	VAL	274	H	C	4.35	phob	phob
TYR	165	O	B	GLN	180	H	C	3.6	phil	phil
TYR	165	HD1	B	ASP	272	O	C	2.9	phil	phil
TYR	165	OXT	B	GLY	179	H	C	1.87	phil	phob
TYR	165	HE2	B	ILE	176	G13	C	2.13	phil	phob
TYR	165	HE2	B	ALA	177	O	C	2.88	phil	phob
TYR	165	OXT	B	SER	178	HA	C	2.75	phil	phil
TYR	165	O	B	GLY	181	H	C	2.16	phil	phob
TYR	165	HB3	B	VAL	273	HB	C	2.88	phil	phob
