# Supplementary material for: Dynamic stability of salt stable cowpea chlorotic mottle virus capsid protein dimers and pentamers of dimers
Source: Sci Rep. 2022 Aug 22;12:14251. doi: 10.1038/s41598-022-18019-9 (PMC9395436; doi:10.1038/s41598-022-18019-9)
Supplement: Supplementary file 3 — Supplementary Information 3. [file 41598_2022_18019_MOESM3_ESM.csv]

Res1	No res1	Atom1	Chain1	Res2	No res2	Atom2	Chain2	Distance (Å)	property1	property2
GLN	15	H	B	ALA	265	HB3	C	4.85	phil	phob
GLY	14	O	B	PRO	279	HG3	C	2.91	phob	phob
SER	13	HB3	B	ALA	267	HA	C	4.06	phil	phob
GLU	9	OE1	B	GLN	180	O	C	4.74	phil	phil
SER	75	N	B	LYS	246	HZ3	C	4.04	phil	phil
VAL	8	H	B	GLU	174	O	C	3.98	phob	phil
LYS	106	O	B	LYS	271	HZ1	C	4.73	phil	phil
GLN	4	H	B	GLN	169	E21	C	2.32	phil	phil
GLN	4	O	B	ILE	172	H	C	2.2	phil	phob
LEU	73	D21	B	THR	255	G21	C	4.77	phob	phil
VAL	6	O	B	VAL	173	HA	C	2.49	phob	phob
SER	13	O	B	MET	277	H	C	1.85	phil	phob
ALA	12	HA	B	VAL	273	G22	C	2.47	phob	phob
GLY	14	HA3	B	ALA	265	HB2	C	2.46	phob	phob
ILE	145	HB	B	GLN	261	HB2	C	2.37	phob	phil
ILE	7	G12	B	GLU	174	HB2	C	2.1	phob	phil
HIS	147	HE1	B	VAL	262	G13	C	2.56	phil	phob
VAL	3	HA	B	GLN	169	E21	C	3.26	phob	phil
PRO	5	HA	B	ILE	172	G23	C	1.92	phob	phob
SER	75	H	B	ALA	257	HB1	C	4.78	phil	phob
SER	13	OG	B	LEU	264	O	C	4.71	phil	phob
GLU	9	OE1	B	GLY	181	HA3	C	3.07	phil	phob
TRP	69	HZ3	B	PHE	260	O	C	4.87	phil	phob
VAL	6	O	B	GLU	174	H	C	1.75	phob	phil
SER	13	HB3	B	ALA	276	HA	C	2.4	phil	phob
GLY	14	HA2	B	LEU	264	O	C	3.31	phob	phob
PRO	5	N	B	VAL	171	HA	C	4.32	phob	phob
GLY	14	HA3	B	ALA	276	HA	C	4.59	phob	phob
GLN	15	HA	B	PRO	279	HG3	C	3.11	phil	phob
VAL	144	HA	B	GLN	261	E21	C	2.7	phob	phil
TRP	69	HZ3	B	GLN	261	O	C	3.75	phil	phil
THR	31	G21	B	VAL	262	G13	C	3.89	phil	phob
VAL	6	G22	B	VAL	171	HB	C	2.78	phob	phob
SER	13	H	B	ALA	275	O	C	2.59	phil	phob
PRO	74	HA	B	LYS	246	HZ3	C	2.05	phob	phil
GLU	9	OE1	B	ARG	182	H	C	2.18	phil	phil
ALA	12	HB2	B	LEU	232	D11	C	4.18	phob	phob
PRO	5	HB3	B	GLU	174	HG3	C	3.03	phob	phil
VAL	8	O	B	ILE	176	D11	C	3.98	phob	phob
SER	75	HA	B	TYR	299	OH	C	2.43	phil	phil
ARG	1	HE	B	VAL	168	O	C	3.02	phil	phob
VAL	3	G12	B	ILE	172	G21	C	2.29	phob	phob
PRO	10	HB2	B	VAL	273	HB	C	3.1	phob	phob
GLY	14	HA3	B	TYR	278	HA	C	4.35	phob	phil
SER	13	HG	B	VAL	266	H	C	1.68	phil	phob
HIS	147	NE2	B	GLN	261	O	C	2.76	phil	phil
VAL	6	H	B	ILE	172	O	C	1.81	phob	phob
ARG	1	NH2	B	GLN	169	HG3	C	2.43	phil	phil
GLY	142	O	B	GLN	261	E22	C	1.96	phob	phil
PRO	5	HA	B	VAL	173	N	C	4.72	phob	phob
GLN	4	H	B	VAL	171	HA	C	2.33	phil	phob
SER	13	H	B	VAL	273	G22	C	3.76	phil	phob
LEU	73	D23	B	GLN	261	HG3	C	2.41	phob	phil
ARG	1	H21	B	ARG	166	HB2	C	4.16	phil	phil
ARG	1	HG2	B	PRO	170	HD2	C	2.35	phil	phob
GLY	71	HA3	B	PHE	260	O	C	3.94	phob	phob
GLU	9	HA	B	ILE	176	D13	C	3.81	phil	phob
LEU	72	O	B	PHE	260	HB3	C	3.33	phob	phob
ALA	12	HB3	B	MET	277	HB3	C	2.94	phob	phob
VAL	3	HA	B	PRO	170	HG2	C	2.05	phob	phob
ASP	143	O	B	GLN	261	E21	C	2.38	phil	phil
PRO	74	HD2	B	GLN	261	HG3	C	4.42	phob	phil
PRO	74	HD3	B	ALA	257	HB1	C	2.44	phob	phob
LEU	73	D23	B	ALA	258	HA	C	2.86	phob	phob
ARG	1	H22	B	VAL	167	O	C	2.38	phil	phob
GLY	71	HA2	B	GLN	261	HA	C	2.46	phob	phil
ILE	7	HA	B	VAL	173	G12	C	3.57	phob	phob
VAL	2	O	B	PRO	170	HG2	C	2.89	phob	phob
SER	75	HB2	B	LYS	205	HD3	C	2.77	phil	phil
PRO	74	HG3	B	THR	207	OG1	C	2.63	phob	phil
PRO	74	HD2	B	PHE	260	HB3	C	2.19	phob	phob
SER	77	HB2	B	LYS	205	HZ3	C	4.29	phil	phil
ILE	145	G23	B	VAL	262	G13	C	3.61	phob	phob
SER	13	O	B	ALA	265	HB3	C	2.41	phil	phob
LEU	73	D22	B	ALA	257	HB1	C	2.19	phob	phob
GLN	15	HG2	B	MET	277	HG3	C	2.02	phil	phob
GLN	15	E21	B	ILE	184	D13	C	2.15	phil	phob
PRO	74	HG2	B	LYS	205	O	C	4.65	phob	phil
VAL	2	O	B	GLN	169	OE1	C	3.16	phob	phil
PRO	10	HD2	B	ILE	176	D11	C	2.35	phob	phob
GLY	71	HA2	B	VAL	262	N	C	4.44	phob	phob
PRO	10	HD3	B	GLY	181	HA3	C	3	phob	phob
ILE	7	G22	B	ILE	176	G21	C	2.45	phob	phob
GLY	14	HA3	B	MET	277	O	C	2.54	phob	phob
PRO	74	HB2	B	TYR	299	CG	C	2.54	phob	phil
VAL	76	O	B	LYS	246	HZ1	C	4.42	phob	phil
ASP	107	HA	B	LYS	271	HZ2	C	3.47	phil	phil
ILE	145	G13	B	ALA	258	HB1	C	4.93	phob	phob
LEU	73	O	B	LYS	246	HZ3	C	4.12	phob	phil
LEU	72	HB2	B	LYS	246	HZ2	C	4.86	phob	phil
TRP	69	HH2	B	ALA	263	O	C	3.54	phil	phob
TRP	69	HH2	B	LEU	264	D22	C	3.34	phil	phob
ALA	12	HB2	B	ALA	275	HB2	C	2.41	phob	phob
ILE	11	O	B	VAL	273	G11	C	2.15	phob	phob
GLN	4	H	B	PRO	170	O	C	1.92	phil	phob
LEU	73	HA	B	PHE	260	HB3	C	3.28	phob	phob
TRP	69	HH2	B	VAL	262	HA	C	3.21	phil	phob
VAL	76	G22	B	GLN	261	E21	C	4.78	phob	phil
PRO	10	HD3	B	ARG	182	H	C	3.49	phob	phil
VAL	8	G22	B	VAL	173	G12	C	2.07	phob	phob
ALA	12	HB1	B	ALA	276	HA	C	3.25	phob	phob
GLY	14	N	B	VAL	266	H	C	4.84	phob	phob
VAL	3	G13	B	VAL	171	HA	C	2.84	phob	phob
LEU	72	HA	B	GLN	261	E21	C	2.59	phob	phil
