# Supplementary material for: Dynamic stability of salt stable cowpea chlorotic mottle virus capsid protein dimers and pentamers of dimers
Source: Sci Rep. 2022 Aug 22;12:14251. doi: 10.1038/s41598-022-18019-9 (PMC9395436; doi:10.1038/s41598-022-18019-9)
Supplement: Supplementary file 4 — Supplementary Information 4. [file 41598_2022_18019_MOESM4_ESM.csv]

Res1	No res1	Atom1	Chain1	Res2	No res2	Atom2	Chain2	Distance (Å)	property1	property2
GLY	119	O	B	GLN	225	HG2	C	4.06	phob	phil
THR	121	H	B	GLN	225	HG2	C	4.65	phil	phil
LYS	62	HZ3	B	GLN	225	HB3	C	4.53	phil	phil
ILE	120	G22	B	LYS	224	HE2	C	4.71	phob	phil
ASP	128	OD2	B	LYS	224	HZ1	C	2.41	phil	phil
LEU	129	D21	B	GLU	221	HG2	C	2.26	phob	phil
LEU	99	D22	B	THR	327	G21	C	2.29	phob	phil
GLU	86	OE2	B	SER	220	HA	C	2.96	phil	phil
PHE	117	HA	B	ARG	222	HG2	C	3.29	phob	phil
GLU	86	OE1	B	LYS	224	HZ2	C	4.44	phil	phil
LYS	62	HZ1	B	LYS	227	HZ1	C	4.65	phil	phil
GLU	86	OE2	B	ARG	222	H	C	4.8	phil	phil
GLN	124	E22	B	GLU	288	OE2	C	2.83	phil	phil
ALA	116	HA	B	PHE	322	HE2	C	2.77	phob	phob
ALA	116	O	B	GLU	221	HB2	C	3.72	phob	phil
GLU	86	OE1	B	SER	219	O	C	4.35	phil	phil
GLN	124	E22	B	THR	286	G21	C	4.81	phil	phil
ILE	120	G23	B	GLU	221	HG3	C	2.04	phob	phil
ASP	128	OD2	B	GLU	221	OE2	C	2.62	phil	phil
GLU	115	OE1	B	ARG	222	H21	C	2.78	phil	phil
PRO	114	HG2	B	PRO	328	HG2	C	4.39	phob	phob
ALA	100	HA	B	TYR	330	OXT	C	4.73	phob	phil
LYS	118	O	B	ARG	222	HD2	C	1.96	phil	phil
GLY	119	HA3	B	ARG	222	HD2	C	3.87	phob	phil
GLN	124	HB2	B	GLU	221	OE2	C	2.99	phil	phil
LYS	106	HZ2	B	TYR	330	HE1	C	3.49	phil	phil
GLN	124	E22	B	GLN	225	E21	C	1.83	phil	phil
ILE	120	HA	B	GLN	225	HG2	C	2.74	phob	phil
GLU	115	HB3	B	PHE	322	HE2	C	2.14	phil	phob
GLU	86	OE2	B	GLU	221	H	C	2.19	phil	phil
PHE	117	HD2	B	GLU	221	HB2	C	3.28	phob	phil
LEU	99	D13	B	PRO	328	HD3	C	4.08	phob	phob
ALA	116	O	B	ARG	222	HG3	C	2.48	phob	phil
VAL	108	HB	B	TYR	330	HH	C	3.87	phob	phil
LEU	99	D11	B	PHE	322	HZ	C	2.19	phob	phob
GLN	124	E21	B	LYS	224	HE3	C	3.89	phil	phil
ILE	120	G21	B	ARG	222	HA	C	3.08	phob	phil
LEU	125	HA	B	GLU	221	HG2	C	4.71	phob	phil
ASP	128	OD2	B	GLU	288	OE1	C	4.72	phil	phil
